# Supplementary material for: Oncological and functional outcomes for transoral robotic surgery following previous radiation treatment for upper aerodigestive tract head and neck cancers. A French multicenter GETTEC group study
Source: Cancer Med. 2024 Mar 28;13(7):e7031. doi: 10.1002/cam4.7031 (PMC10974718; doi:10.1002/cam4.7031)
Supplement: Supplementary file 1 — Data S1: [file CAM4-13-e7031-s001.xlsx]

## Sheet: Exploratoire
		Overall	CO			deces			dyspnee	pas assez d'indiv		fonctionel			fausses routes			hematome	pas assez d'indiv		hemorr			pharyngostome	pas assez d'indiv		Pneumopathies			Recidive TNM			Reeducation ortho			Pose sonde
	Level	Tous les patients	"Non"	"Yes"	"p"	"Non"	"Yes"	"p"	"Non"	"Yes"	"p"	"Non"	"Yes"	"p"	"Non"	"Yes"	"p"	"Non"	"Yes"	"p"	"Non"	"Yes"	"p"	"Non"	"Yes"	"p"	"Non"	"Yes"	"p"	"Non"	"Yes"	"p"	"Non"	"Yes"	"p"	"Non"	"Yes"	"p"
n		138	102	36		72	66		134	4		47	91		83	55		127	11		117	21		136	2		114	24		108	30		46	92		85	53
Age (mean (SD))		62.08 (7.72)	62.56 (7.93)	60.72 (7.04)	0.221	61.42 (7.59)	62.80 (7.86)	0.294	62.10 (7.83)	61.50 (1.91)	0.880	64.21 (7.81)	60.98 (7.49)	0.019	60.40 (7.16)	64.62 (7.91)	0.001	62.20 (7.94)	60.73 (4.54)	0.547	62.47 (7.68)	59.90 (7.77)	0.162	62.07 (7.74)	62.50 (9.19)	0.939	61.25 (7.39)	66.04 (8.19)	0.005	62.47 (7.92)	60.67 (6.92)	0.259	63.43 (8.66)	61.40 (7.16)	0.146	61.19 (7.50)	63.51 (7.93)	0.086
Delai.ATCD.RT (median [IQR])		4.00 [2.00, 8.00]	5.00 [2.00, 9.00]	3.00 [1.25, 4.00]	0.048	4.00 [2.00, 8.00]	3.00 [1.00, 7.00]	0.233	4.00 [2.00, 8.00]	3.50 [1.75, 6.50]	0.862	6.50 [1.25, 12.00]	4.00 [2.00, 6.00]	0.032	4.00 [2.00, 7.50]	4.00 [2.00, 8.00]	0.849	4.00 [2.00, 9.00]	3.00 [2.00, 4.00]	0.238	4.00 [1.50, 9.00]	3.00 [2.00, 5.00]	0.359	4.00 [2.00, 8.00]	4.00 [4.00, 4.00]	0.967	4.00 [2.00, 8.50]	3.50 [1.00, 5.25]	0.117	4.00 [2.00, 7.50]	4.00 [1.75, 11.25]	0.624	4.00 [1.25, 9.75]	4.00 [2.00, 7.00]	0.547	4.00 [2.00, 6.00]	4.00 [1.00, 11.00]	0.567
Sexe (%)	F	20 (14.5)	15 (14.7)	5 (13.9)	1.000	11 (15.3)	9 (13.6)	0.975	20 (14.9)	0 (0.0)	0.909	5 (10.6)	15 (16.5)	0.503	12 (14.5)	8 (14.5)	1.000	20 (15.7)	0 (0.0)	0.329	16 (13.7)	4 (19.0)	0.759	19 (14.0)	1 (50.0)	0.671	19 (16.7)	1 (4.2)	0.207	16 (14.8)	4 (13.3)	1.000	5 (10.9)	15 (16.3)	0.550	13 (15.3)	7 (13.2)	0.928
	M	118 (85.5)	87 (85.3)	31 (86.1)		61 (84.7)	57 (86.4)		114 (85.1)	4 (100.0)		42 (89.4)	76 (83.5)		71 (85.5)	47 (85.5)		107 (84.3)	11 (100.0)		101 (86.3)	17 (81.0)		117 (86.0)	1 (50.0)		95 (83.3)	23 (95.8)		92 (85.2)	26 (86.7)		41 (89.1)	77 (83.7)		72 (84.7)	46 (86.8)
T.tnm_cl (%)	T1/Tis	64 (46.4)	55 (53.9)	9 (25.0)	0.002	43 (59.7)	21 (31.8)	<0.001	62 (46.3)	2 (50.0)	1.000	20 (42.6)	44 (48.4)	0.255	44 (53.0)	20 (36.4)	0.057	64 (50.4)	0 (0.0)	<0.001	56 (47.9)	8 (38.1)	0.675	64 (47.1)	0 (0.0)	0.367	57 (50.0)	7 (29.2)	0.008	55 (50.9)	9 (30.0)	0.104	26 (56.5)	38 (41.3)	0.074	44 (51.8)	20 (37.7)	0.260
	T2	62 (44.9)	42 (41.2)	20 (55.6)		21 (29.2)	41 (62.1)		60 (44.8)	2 (50.0)		25 (53.2)	37 (40.7)		35 (42.2)	27 (49.1)		57 (44.9)	5 (45.5)		51 (43.6)	11 (52.4)		60 (44.1)	2 (100.0)		51 (44.7)	11 (45.8)		44 (40.7)	18 (60.0)		19 (41.3)	43 (46.7)		34 (40.0)	28 (52.8)
	T3/T4	12 (8.7)	5 (4.9)	7 (19.4)		8 (11.1)	4 (6.1)		12 (9.0)	0 (0.0)		2 (4.3)	10 (11.0)		4 (4.8)	8 (14.5)		6 (4.7)	6 (54.5)		10 (8.5)	2 (9.5)		12 (8.8)	0 (0.0)		6 (5.3)	6 (25.0)		9 (8.3)	3 (10.0)		1 (2.2)	11 (12.0)		7 (8.2)	5 (9.4)
N.tnm_cl (%)	N0	110 (82.1)	87 (87.9)	23 (65.7)	0.007	55 (78.6)	55 (85.9)	0.376	106 (81.5)	4 (100.0)	0.774	41 (91.1)	69 (77.5)	0.089	68 (85.0)	42 (77.8)	0.401	106 (86.2)	4 (36.4)	<0.001	97 (85.1)	13 (65.0)	0.065	108 (81.8)	2 (100.0)	1.000	93 (84.5)	17 (70.8)	0.196	87 (82.9)	23 (79.3)	0.867	38 (88.4)	72 (79.1)	0.288	65 (78.3)	45 (88.2)	0.222
	N1/N2	24 (17.9)	12 (12.1)	12 (34.3)		15 (21.4)	9 (14.1)		24 (18.5)	0 (0.0)		4 (8.9)	20 (22.5)		12 (15.0)	12 (22.2)		17 (13.8)	7 (63.6)		17 (14.9)	7 (35.0)		24 (18.2)	0 (0.0)		17 (15.5)	7 (29.2)		18 (17.1)	6 (20.7)		5 (11.6)	19 (20.9)		18 (21.7)	6 (11.8)
Loc.tum_cl (%)	hypopharynx	25 (18.1)	18 (17.6)	7 (19.4)	0.856	10 (13.9)	15 (22.7)	0.392	24 (17.9)	1 (25.0)	0.158	7 (14.9)	18 (19.8)	0.742	17 (20.5)	8 (14.5)	0.042	23 (18.1)	2 (18.2)	0.211	22 (18.8)	3 (14.3)	0.944	25 (18.4)	0 (0.0)	0.622	23 (20.2)	2 (8.3)	0.432	20 (18.5)	5 (16.7)	0.239	12 (26.1)	13 (14.1)	0.224	17 (20.0)	8 (15.1)	0.728
	larynx	28 (20.3)	22 (21.6)	6 (16.7)		16 (22.2)	12 (18.2)		26 (19.4)	2 (50.0)		9 (19.1)	19 (20.9)		11 (13.3)	17 (30.9)		28 (22.0)	0 (0.0)		24 (20.5)	4 (19.0)		27 (19.9)	1 (50.0)		23 (20.2)	5 (20.8)		25 (23.1)	3 (10.0)		9 (19.6)	19 (20.7)		16 (18.8)	12 (22.6)
	oroph/cav.buc	85 (61.6)	62 (60.8)	23 (63.9)		46 (63.9)	39 (59.1)		84 (62.7)	1 (25.0)		31 (66.0)	54 (59.3)		55 (66.3)	30 (54.5)		76 (59.8)	9 (81.8)		71 (60.7)	14 (66.7)		84 (61.8)	1 (50.0)		68 (59.6)	17 (70.8)		63 (58.3)	22 (73.3)		25 (54.3)	60 (65.2)		52 (61.2)	33 (62.3)
Curage.gc (%)	Non	87 (63.0)	70 (68.6)	17 (47.2)	0.037	37 (51.4)	50 (75.8)	0.005	83 (61.9)	4 (100.0)	0.304	37 (78.7)	50 (54.9)	0.011	54 (65.1)	33 (60.0)	0.672	86 (67.7)	1 (9.1)	<0.001	76 (65.0)	11 (52.4)	0.393	86 (63.2)	1 (50.0)	1.000	75 (65.8)	12 (50.0)	0.221	65 (60.2)	22 (73.3)	0.269	33 (71.7)	54 (58.7)	0.190	49 (57.6)	38 (71.7)	0.138
	Yes	51 (37.0)	32 (31.4)	19 (52.8)		35 (48.6)	16 (24.2)		51 (38.1)	0 (0.0)		10 (21.3)	41 (45.1)		29 (34.9)	22 (40.0)		41 (32.3)	10 (90.9)		41 (35.0)	10 (47.6)		50 (36.8)	1 (50.0)		39 (34.2)	12 (50.0)		43 (39.8)	8 (26.7)		13 (28.3)	38 (41.3)		36 (42.4)	15 (28.3)
Chimio.conco (%)	Non	43 (34.1)	34 (36.6)	9 (27.3)	0.451	18 (26.5)	25 (43.1)	0.076	41 (33.6)	2 (50.0)	0.885	19 (45.2)	24 (28.6)	0.097	24 (33.8)	19 (34.5)	1.000	41 (35.7)	2 (18.2)	0.404	38 (35.5)	5 (26.3)	0.605	43 (34.4)	0 (0.0)	1.000	35 (34.3)	8 (33.3)	1.000	32 (32.7)	11 (39.3)	0.669	17 (40.5)	26 (31.0)	0.388	27 (34.6)	16 (33.3)	1.000
	Yes	83 (65.9)	59 (63.4)	24 (72.7)		50 (73.5)	33 (56.9)		81 (66.4)	2 (50.0)		23 (54.8)	60 (71.4)		47 (66.2)	36 (65.5)		74 (64.3)	9 (81.8)		69 (64.5)	14 (73.7)		82 (65.6)	1 (100.0)		67 (65.7)	16 (66.7)		66 (67.3)	17 (60.7)		25 (59.5)	58 (69.0)		51 (65.4)	32 (66.7)
Marges (%)	R0	110 (79.7)	85 (83.3)	25 (69.4)	0.093	63 (87.5)	47 (71.2)	0.021	108 (80.6)	2 (50.0)	0.183	34 (72.3)	76 (83.5)	0.179	61 (73.5)	49 (89.1)	0.031	99 (78.0)	11 (100.0)	0.120	98 (83.8)	12 (57.1)	0.015	108 (79.4)	2 (100.0)	1.000	88 (77.2)	22 (91.7)	0.162	90 (83.3)	20 (66.7)	0.070	34 (73.9)	76 (82.6)	0.265	70 (82.4)	40 (75.5)	0.386
	R1	28 (20.3)	17 (16.7)	11 (30.6)		9 (12.5)	19 (28.8)		26 (19.4)	2 (50.0)		13 (27.7)	15 (16.5)		22 (26.5)	6 (10.9)		28 (22.0)	0 (0.0)		19 (16.2)	9 (42.9)		28 (20.6)	0 (0.0)		26 (22.8)	2 (8.3)		18 (16.7)	10 (33.3)		12 (26.1)	16 (17.4)		15 (17.6)	13 (24.5)
TTT.comp (%)	Non	120 (87.0)	91 (89.2)	29 (80.6)	0.248	65 (90.3)	55 (83.3)	0.312	117 (87.3)	3 (75.0)	0.432	37 (78.7)	83 (91.2)	0.060	70 (84.3)	50 (90.9)	0.311	111 (87.4)	9 (81.8)	0.637	103 (88.0)	17 (81.0)	0.478	119 (87.5)	1 (50.0)	0.245	97 (85.1)	23 (95.8)	0.199	95 (88.0)	25 (83.3)	0.543	38 (82.6)	82 (89.1)	0.295	76 (89.4)	44 (83.0)	0.306
	Yes	18 (13.0)	11 (10.8)	7 (19.4)		7 (9.7)	11 (16.7)		17 (12.7)	1 (25.0)		10 (21.3)	8 (8.8)		13 (15.7)	5 (9.1)		16 (12.6)	2 (18.2)		14 (12.0)	4 (19.0)		17 (12.5)	1 (50.0)		17 (14.9)	1 (4.2)		13 (12.0)	5 (16.7)		8 (17.4)	10 (10.9)		9 (10.6)	9 (17.0)
Delai.ATCD.RT_cl (%)	<=3 ans	58 (45.7)	38 (40.9)	20 (58.8)	0.110	27 (39.1)	31 (53.4)	0.151	56 (45.5)	2 (50.0)	1.000	16 (38.1)	42 (49.4)	0.310	35 (48.6)	23 (41.8)	0.561	52 (44.8)	6 (54.5)	0.763	46 (43.0)	12 (60.0)	0.247	58 (46.0)	0 (0.0)	1.000	46 (44.7)	12 (50.0)	0.806	46 (46.5)	12 (42.9)	0.902	20 (47.6)	38 (44.7)	0.904	37 (46.8)	21 (43.8)	0.877
	>3 ans	69 (54.3)	55 (59.1)	14 (41.2)		42 (60.9)	27 (46.6)		67 (54.5)	2 (50.0)		26 (61.9)	43 (50.6)		37 (51.4)	32 (58.2)		64 (55.2)	5 (45.5)		61 (57.0)	8 (40.0)		68 (54.0)	1 (100.0)		57 (55.3)	12 (50.0)		53 (53.5)	16 (57.1)		22 (52.4)	47 (55.3)		42 (53.2)	27 (56.2)
ATCD.chir (%)	Non	62 (44.9)	41 (40.2)	21 (58.3)	0.092	39 (54.2)	23 (34.8)	0.035	59 (44.0)	3 (75.0)	0.473	18 (38.3)	44 (48.4)	0.345	31 (37.3)	31 (56.4)	0.043	56 (44.1)	6 (54.5)	0.724	50 (42.7)	12 (57.1)	0.325	61 (44.9)	1 (50.0)	1.000	50 (43.9)	12 (50.0)	0.746	50 (46.3)	12 (40.0)	0.685	13 (28.3)	49 (53.3)	0.009	42 (49.4)	20 (37.7)	0.244
	Yes	76 (55.1)	61 (59.8)	15 (41.7)		33 (45.8)	43 (65.2)		75 (56.0)	1 (25.0)		29 (61.7)	47 (51.6)		52 (62.7)	24 (43.6)		71 (55.9)	5 (45.5)		67 (57.3)	9 (42.9)		75 (55.1)	1 (50.0)		64 (56.1)	12 (50.0)		58 (53.7)	18 (60.0)		33 (71.7)	43 (46.7)		43 (50.6)	33 (62.3)

## Sheet: Survie KM
Survie										Survie sans recidive
################ Survie globale
> summary(my_survfit.OS,times=c(1,2, 3,5))
Call: survfit(formula = survival_object.OS ~ 1, data = data.forSURV)
time	n.risk	n.event	survival	std.err	lower 95% CI	upper 95% CI
1	136	5	0.964	0.0159	0.933	0.995
2	132	1	0.956	0.0174	0.923	0.991
3	131	2	0.942	0.0199	0.904	0.982
5	127	3	0.92	0.0232	0.875	0.966
################ Survie sans recidive
> summary(my_survfit.OSrec,times=c(1,2, 3,5))
Call: survfit(formula = survival_object.OSrec ~ 1, data = data.forSURVrec)
time	n.risk	n.event	survival	std.err	lower 95% CI	upper 95% CI
1	94	1	0.989	0.0105	0.969	1
2	93	1	0.979	0.0148	0.95	1
3	92	3	0.947	0.0231	0.903	0.993
5	86	3	0.914	0.029	0.859	0.973

## Sheet: Cox
Survie globale						Survie sans recidive
Dependent: Surv(t.survie, deces)		all	HR (univariable)	HR (multivariable)		Dependent: Surv(t.rec.dec, rec.deces)		all	HR (univariable)	HR (multivariable)
Age	Mean (SD)	62.1 (7.7)	1.04 (1.01-1.07, p=0.011)	1.03 (0.99-1.08, p=0.102)		Age	Mean (SD)	62.1 (7.7)	1.03 (1.00-1.06, p=0.059)	1.02 (0.98-1.05, p=0.439)
Sexe	F	20 (100.0)	-	-		Sexe	F	20 (100.0)	-	-
	M	118 (100.0)	1.39 (0.69-2.81, p=0.359)	1.26 (0.57-2.81, p=0.569)			M	118 (100.0)	1.66 (0.82-3.33, p=0.157)	1.56 (0.71-3.43, p=0.267)
T.tnm_cl	T1/Tis	64 (100.0)	-	-		T.tnm_cl	T1/Tis	64 (100.0)	-	-
	T2	62 (100.0)	2.54 (1.50-4.30, p=0.001)	3.77 (1.96-7.27, p<0.001)			T2	62 (100.0)	2.32 (1.40-3.82, p=0.001)	3.39 (1.85-6.21, p<0.001)
	T3/T4	12 (100.0)	0.76 (0.26-2.20, p=0.608)	1.43 (0.37-5.56, p=0.604)			T3/T4	12 (100.0)	1.01 (0.41-2.48, p=0.981)	2.10 (0.65-6.74, p=0.212)
N.tnm_cl	N0	110 (100.0)	-	-		N.tnm_cl	N0	110 (100.0)	-	-
	N1/N2	24 (100.0)	0.56 (0.28-1.14, p=0.113)	0.65 (0.27-1.52, p=0.318)			N1/N2	24 (100.0)	0.62 (0.33-1.18, p=0.147)	0.65 (0.29-1.43, p=0.285)
Loc.tum_cl	hypopharynx	25 (100.0)	-	-		Loc.tum_cl	hypopharynx	25 (100.0)	-	-
	larynx	28 (100.0)	0.71 (0.33-1.53, p=0.385)	0.49 (0.19-1.24, p=0.133)			larynx	28 (100.0)	0.62 (0.29-1.30, p=0.205)	0.45 (0.19-1.10, p=0.081)
	oroph/cav.buc	85 (100.0)	0.71 (0.39-1.28, p=0.254)	0.65 (0.31-1.33, p=0.233)			oroph/cav.buc	85 (100.0)	0.74 (0.42-1.30, p=0.294)	0.73 (0.37-1.45, p=0.373)
Curage.gc	Non	87 (100.0)	-	-		Curage.gc	Non	87 (100.0)	-	-
	Yes	51 (100.0)	0.41 (0.23-0.72, p=0.002)	0.39 (0.17-0.92, p=0.031)			Yes	51 (100.0)	0.43 (0.25-0.72, p=0.001)	0.35 (0.15-0.77, p=0.010)
Chimio.conco	Non	43 (100.0)	-	-		Chimio.conco	Non	43 (100.0)	-	-
	Yes	83 (100.0)	0.50 (0.30-0.84, p=0.009)	0.71 (0.40-1.26, p=0.239)			Yes	83 (100.0)	0.49 (0.30-0.80, p=0.005)	0.63 (0.36-1.09, p=0.100)
Marges	R0	110 (100.0)	-	-		Marges	R0	110 (100.0)	-	-
	R1	28 (100.0)	2.13 (1.24-3.65, p=0.006)	0.83 (0.38-1.80, p=0.641)			R1	28 (100.0)	2.09 (1.24-3.52, p=0.006)	0.87 (0.40-1.87, p=0.719)
TTT.comp	Non	120 (100.0)	-	-		TTT.comp	Non	120 (100.0)	-	-
	Yes	18 (100.0)	1.55 (0.81-2.97, p=0.187)	1.34 (0.60-3.01, p=0.478)			Yes	18 (100.0)	1.49 (0.80-2.77, p=0.212)	1.26 (0.59-2.72, p=0.547)
Delai.ATCD.RT_cl	<=3 ans	58 (100.0)	-	-		Delai.ATCD.RT_cl	<=3 ans	58 (100.0)	-	-
	>3 ans	69 (100.0)	0.62 (0.37-1.04, p=0.073)	0.43 (0.24-0.78, p=0.006)			>3 ans	69 (100.0)	0.66 (0.41-1.08, p=0.098)	0.51 (0.29-0.89, p=0.017)
ATCD.chir	Non	62 (100.0)	-	-		ATCD.chir	Non	62 (100.0)	-	-
	Yes	76 (100.0)	2.00 (1.20-3.34, p=0.008)	1.85 (1.00-3.42, p=0.051)			Yes	76 (100.0)	1.81 (1.12-2.92, p=0.015)	1.38 (0.74-2.55, p=0.312)
Quelques plot pour survie globale en fonction de facteurs de risque
T.tnm_cl	Ici il faudrait retirer les T3/T4 qui ne sont pas très nombreux
Delai.ATCD.RT_cl	Ici la difference n'est pas ginificative
